# Supplementary material for: COmapper: high‐resolution mapping of meiotic crossovers by long‐read sequencing in Arabidopsis
Source: New Phytol. 2025 Jun 19;247(4):1942–57. doi: 10.1111/nph.70304 (PMC12267935; doi:10.1111/nph.70304)
Supplement: Supplementary file 1 — Dataset S1 Allele frequency maps of 46 and 4 F2 individuals. Dataset S2 Information of crossover sites in 46 and 4 F2 individuals. Dataset S3 Screenshots of false positives. [file NPH-247-1942-s002.xlsx]

## Sheet: 46 F2
Dataset S2. Information of crossover sites in 46 and 4 F2 individuals.
Crossover sites detected by TIGER and manual inspection are listed. Sites identified manually but not detected by TIGER are highlighted in red.
lib	chr	start	end	crossover site	width
1	Chr1	10000355	10000685	10000520	330
1	Chr1	17861358	17861400	17861379	42
1	Chr1	24361690	24361763	24361726	73
1	Chr3	2888386	2889198	2888792	812
1	Chr3	9169096	9171124	9170110	2028
1	Chr4	5375941	5376984	5376463	1043
1	Chr4	7321356	7321577	7321466	221
1	Chr5	14959076	14959434	14959255	358
2	Chr1	5954869	5956670	5955769	1801
2	Chr1	16644400	16644602	16644501	202
2	Chr1	26032502	26032582	26032542	80
2	Chr1	30159286	30159582	30159434	296
2	Chr2	19334748	19335348	19335048	600
2	Chr3	8959780	8959830	8959805	50
2	Chr3	21298252	21300447	21299350	2195
2	Chr4	133527	134356	133941	829
2	Chr4	9890628	9890875	9890752	247
2	Chr4	12135345	12135610	12135477	265
2	Chr5	574984	575271	575128	287
3	Chr1	17236664	17236674	17236669	10
3	Chr1	28403170	28405960	28404565	2790
3	Chr2	9213014	9213332	9213173	318
3	Chr2	12939324	12940265	12939794	941
3	Chr3	10868660	10868933	10868796	273
3	Chr4	7268653	7269288	7268971	635
3	Chr5	14874246	14874712	14874479	466
3	Chr5	17394489	17394504	17394497	15
4	Chr1	26014969	26015258	26015113	289
4	Chr3	4373576	4374173	4373874	597
4	Chr3	10452444	10452594	10452519	150
4	Chr3	19933605	19934984	19934295	1379
4	Chr4	410424	410548	410486	124
4	Chr4	7654077	7654148	7654113	71
4	Chr5	1507420	1507704	1507562	284
4	Chr5	5265208	5265733	5265470	525
4	Chr5	16467404	16467436	16467420	32
6	Chr1	24663884	24664162	24664023	278
6	Chr5	16711286	16711817	16711552	531
6	Chr5	20127631	20149352	20138491	21721
6	Chr5	25975808	25976643	25976226	835
7	Chr1	6882391	6882614	6882503	223
7	Chr1	12625829	12626439	12626134	610
7	Chr2	6240234	6241569	6240902	1335
7	Chr2	18806519	18806676	18806597	157
7	Chr3	4842238	4846528	4844383	4290
7	Chr4	12069182	12069430	12069306	248
8	Chr2	16294758	16295131	16294944	373
8	Chr2	17739727	17739996	17739861	269
8	Chr3	3219262	3219624	3219443	362
8	Chr4	8698125	8699807	8698966	1682
8	Chr5	14972542	14973585	14973064	1043
9	Chr1	8241468	8242181	8241824	713
9	Chr1	9937343	9937353	9937348	10
9	Chr2	11707241	11707322	11707281	81
9	Chr4	9789391	9790264	9789828	873
9	Chr4	10160171	10160407	10160289	236
11	Chr1	17894339	17895180	17894759	841
11	Chr1	20785180	20785619	20785400	439
11	Chr1	29310351	29311486	29310919	1135
11	Chr2	391724	393300	392512	1576
11	Chr2	5920713	5920848	5920781	135
11	Chr3	2442206	2444719	2443462	2513
11	Chr5	842342	842553	842448	211
11	Chr5	16943219	16943349	16943284	130
11	Chr5	24752277	24753021	24752649	744
12	Chr1	1482743	1483156	1482949	413
12	Chr1	8393447	8393795	8393621	348
12	Chr1	29267276	29270178	29268727	2902
12	Chr2	7252882	7253017	7252950	135
12	Chr2	7712869	7713178	7713023	309
12	Chr2	14782215	14784431	14783323	2216
12	Chr3	3879684	3882500	3881092	2816
12	Chr3	16560670	16560925	16560798	255
12	Chr4	527930	528200	528065	270
12	Chr4	5235645	5235725	5235685	80
13	Chr1	4867069	4867868	4867469	799
13	Chr1	19106256	19106542	19106399	286
13	Chr2	6670379	6677503	6673941	7124
13	Chr2	10562512	10563104	10562808	592
13	Chr3	9401390	9401770	9401580	380
13	Chr3	10949637	10949969	10949803	332
13	Chr4	8855718	8855833	8855776	115
14	Chr1	16127302	16127975	16127638	673
14	Chr2	6796983	6801370	6799177	4387
14	Chr3	874987	875044	875015	57
14	Chr3	18313860	18314052	18313956	192
14	Chr4	5740779	5741151	5740965	372
14	Chr4	9448398	9448645	9448522	247
14	Chr5	15396521	15397222	15396871	701
15	Chr1	643447	644148	643797	701
15	Chr1	3309603	3309689	3309646	86
15	Chr1	19630741	19637014	19633877	6273
15	Chr1	26362386	26364885	26363636	2499
15	Chr1	27699755	27700198	27699977	443
15	Chr2	609692	609933	609812	241
15	Chr3	1008302	1008462	1008382	160
15	Chr3	22924693	22927051	22925872	2358
15	Chr4	5362948	5363080	5363014	132
15	Chr5	6039700	6039814	6039757	114
15	Chr5	7979031	7979855	7979443	824
15	Chr5	16811705	16812488	16812097	783
15	Chr5	23066173	23066951	23066562	778
16	Chr1	12734889	12734970	12734929	81
16	Chr1	28251270	28251332	28251301	62
16	Chr2	2325148	2325502	2325325	354
16	Chr2	10809163	10809444	10809303	281
16	Chr5	9407748	9407974	9407861	226
17	Chr1	16738270	16738479	16738374	209
17	Chr2	9983182	9983554	9983368	372
17	Chr3	4343925	4344146	4344035	221
17	Chr4	1539210	1539388	1539299	178
17	Chr4	17807029	17807234	17807131	205
17	Chr5	9497596	9497845	9497720	249
18	Chr1	2936381	2941598	2938989	5217
18	Chr1	13655453	13655620	13655537	167
18	Chr1	21105906	21106061	21105984	155
18	Chr1	25724742	25726065	25725404	1323
18	Chr5	6481740	6482344	6482042	604
18	Chr5	26138113	26138126	26138119	13
19	Chr1	17033272	17033350	17033311	78
19	Chr1	19547255	19547363	19547309	108
19	Chr2	6795275	6795431	6795353	156
19	Chr4	153434	153441	153438	7
19	Chr4	18144152	18144687	18144420	535
19	Chr5	910152	910331	910242	179
19	Chr5	14981023	14981371	14981197	348
19	Chr5	19395408	19396114	19395761	706
20	Chr1	9085990	9087044	9086517	1054
20	Chr2	1926865	1927123	1926994	258
20	Chr3	15971789	15972341	15972065	552
20	Chr4	5707492	5708678	5708085	1186
21	Chr1	9335274	9335487	9335380	213
21	Chr1	26374262	26376336	26375299	2074
21	Chr2	16375412	16376040	16375726	628
21	Chr4	11222601	11223473	11223037	872
21	Chr5	9961011	9961398	9961205	387
22	Chr1	11475604	11475673	11475638	69
22	Chr1	16641540	16641851	16641696	311
22	Chr1	27120039	27120883	27120461	844
22	Chr2	2314044	2316588	2315316	2544
22	Chr2	18840799	18840992	18840895	193
22	Chr3	16493876	16494837	16494356	961
22	Chr3	22392098	22392102	22392100	4
22	Chr5	6978777	6980058	6979417	1281
23	Chr1	2988686	2988827	2988756	141
23	Chr3	18343977	18344539	18344258	562
23	Chr4	393016	394640	393828	1624
23	Chr4	17441540	17441541	17441540	1
23	Chr5	18025152	18026775	18025964	1623
24	Chr1	4429706	4430281	4429994	575
24	Chr1	6243927	6244230	6244079	303
24	Chr1	23899174	23899832	23899503	658
24	Chr2	876668	876669	876668	1
24	Chr2	15508015	15508139	15508077	124
24	Chr2	18673923	18674459	18674191	536
24	Chr4	7878945	7879421	7879183	476
24	Chr5	24118268	24120279	24119274	2011
28	Chr1	8453291	8453387	8453339	96
28	Chr1	25828776	25829695	25829236	919
28	Chr2	178553	179164	178859	611
28	Chr2	2468216	2468473	2468344	257
28	Chr3	15662845	15664255	15663550	1410
28	Chr3	15866771	15867669	15867220	898
28	Chr4	1304369	1304461	1304415	92
28	Chr4	15723888	15724642	15724265	754
28	Chr5	783375	784221	783798	846
29	Chr1	16872504	16872901	16872702	397
29	Chr2	19020654	19020676	19020665	22
29	Chr3	16253243	16253247	16253245	4
29	Chr4	173240	173290	173265	50
29	Chr4	4802374	4802763	4802568	389
29	Chr4	10400677	10400882	10400779	205
29	Chr5	8058441	8059028	8058735	587
29	Chr5	17565986	17566094	17566040	108
31	Chr1	7475523	7475544	7475533	21
31	Chr1	12249562	12250008	12249785	446
31	Chr2	18389730	18390320	18390025	590
31	Chr3	11105372	11105559	11105466	187
31	Chr4	8824393	8824454	8824423	61
31	Chr4	10161110	10162487	10161798	1377
31	Chr5	2046347	2046486	2046417	139
31	Chr5	20900354	20901174	20900764	820
32	Chr1	8448407	8448613	8448510	206
32	Chr1	22522381	22522659	22522520	278
32	Chr3	9338252	9338385	9338318	133
32	Chr3	22761822	22762418	22762120	596
32	Chr4	662353	663179	662766	826
32	Chr4	10136568	10136941	10136754	373
32	Chr5	14316600	14317150	14316875	550
33	Chr1	24477151	24478100	24477625	949
33	Chr3	5255958	5256873	5256416	915
33	Chr4	713622	713666	713644	44
34	Chr1	13455111	13455375	13455243	264
34	Chr3	4425773	4426368	4426071	595
34	Chr3	11147971	11148048	11148009	77
34	Chr3	16001711	16001746	16001729	35
34	Chr4	6854205	6855150	6854677	945
34	Chr5	1013185	1014390	1013787	1205
35	Chr1	8076201	8078601	8077401	2400
35	Chr1	16130237	16130399	16130318	162
35	Chr2	2316442	2316588	2316515	146
35	Chr2	7065915	7065969	7065942	54
35	Chr3	3128159	3128225	3128192	66
35	Chr3	15357926	15358499	15358212	573
35	Chr3	16964614	16964946	16964780	332
35	Chr5	6038379	6039393	6038886	1014
35	Chr5	25241748	25241785	25241766	37
36	Chr1	2562326	2562384	2562355	58
36	Chr1	10678526	10680313	10679420	1787
36	Chr1	26120619	26120642	26120631	23
36	Chr2	174365	174877	174621	512
36	Chr2	6025477	6026556	6026017	1079
36	Chr2	17667173	17667701	17667437	528
36	Chr4	7354712	7358617	7356664	3905
36	Chr4	17759995	17760698	17760347	703
36	Chr5	9936359	9936441	9936400	82
36	Chr5	18608653	18609079	18608866	426
37	Chr1	21718490	21718694	21718592	204
37	Chr2	787130	787412	787271	282
37	Chr2	19287810	19287833	19287822	23
37	Chr3	4559693	4560371	4560032	678
37	Chr3	4884124	4884516	4884320	392
37	Chr4	5835200	5835480	5835340	280
37	Chr5	7420714	7422658	7421686	1944
37	Chr5	13560485	13560516	13560501	31
38	Chr1	16643196	16643504	16643350	308
38	Chr2	18963855	18964731	18964293	876
38	Chr3	5555997	5556858	5556427	861
38	Chr3	11270158	11270326	11270242	168
38	Chr3	20009097	20009855	20009476	758
38	Chr4	100591	106093	103342	5502
38	Chr4	15379232	15379685	15379458	453
38	Chr5	7450034	7450100	7450067	66
38	Chr5	10150212	10150627	10150420	415
38	Chr5	17656754	17666848	17661801	10094
39	Chr1	10622297	10623030	10622663	733
39	Chr1	18097856	18098413	18098134	557
39	Chr1	29549297	29549950	29549623	653
39	Chr2	5540226	5542392	5541309	2166
39	Chr2	9360933	9361825	9361379	892
39	Chr3	9489007	9489361	9489184	354
39	Chr4	4803015	4805134	4804075	2119
39	Chr4	6363826	6364538	6364182	712
39	Chr5	14710992	14711113	14711052	121
40	Chr1	17287216	17287683	17287450	467
40	Chr1	25732716	25733312	25733014	596
40	Chr2	9694295	9695085	9694690	790
40	Chr2	12373283	12374134	12373709	851
40	Chr3	187440	188032	187736	592
40	Chr3	16446996	16447181	16447088	185
40	Chr4	7781057	7782731	7781894	1674
40	Chr4	10705665	10705681	10705673	16
41	Chr1	168700	169429	169064	729
41	Chr1	18078561	18078688	18078625	127
41	Chr1	29361081	29361090	29361085	9
41	Chr2	5674190	5675141	5674666	951
41	Chr2	17251322	17251808	17251565	486
41	Chr3	1725952	1727008	1726480	1056
41	Chr4	11662986	11663824	11663405	838
41	Chr5	4823674	4825418	4824546	1744
41	Chr5	13901892	13902845	13902368	953
41	Chr5	20532895	20533232	20533063	337
41	Chr5	25982295	25982357	25982326	62
42	Chr1	16774692	16774867	16774780	175
42	Chr1	23899174	23899832	23899503	658
42	Chr1	26738586	26740398	26739492	1812
42	Chr2	1491084	1491614	1491349	530
42	Chr2	6323798	6323832	6323815	34
42	Chr2	18796867	18797476	18797171	609
42	Chr4	10264267	10264666	10264467	399
42	Chr4	14409932	14410654	14410293	722
42	Chr5	18780344	18780883	18780614	539
43	Chr1	11108721	11108858	11108789	137
43	Chr1	21887800	21888326	21888063	526
43	Chr1	26098981	26099068	26099025	87
43	Chr2	7596112	7596574	7596343	462
43	Chr2	11646139	11646477	11646308	338
43	Chr3	20898196	20898323	20898260	127
43	Chr4	785671	788468	787069	2797
43	Chr4	6191743	6192115	6191929	372
43	Chr5	1493590	1493747	1493668	157
44	Chr1	29216302	29216548	29216425	246
44	Chr2	336464	336996	336730	532
44	Chr2	6025477	6026556	6026017	1079
44	Chr3	11242257	11242625	11242441	368
44	Chr4	5811785	5814235	5813010	2450
44	Chr4	17719531	17721024	17720277	1493
44	Chr5	777838	777853	777846	15
44	Chr5	14737141	14737700	14737421	559
44	Chr5	26336155	26336923	26336539	768
45	Chr1	9992978	9993436	9993207	458
45	Chr1	20013384	20013414	20013399	30
45	Chr3	15984126	15984535	15984330	409
45	Chr3	17702613	17703260	17702937	647
45	Chr4	7854243	7855141	7854692	898
45	Chr4	10268664	10268960	10268812	296
45	Chr5	16895191	16895264	16895227	73
46	Chr1	6898729	6899862	6899295	1133
46	Chr3	19596758	19596797	19596778	39
46	Chr5	6875466	6876446	6875956	980
46	Chr5	9006605	9007466	9007035	861
46	Chr5	18520256	18524719	18522488	4463
47	Chr1	8915604	8915789	8915696	185
47	Chr2	8798807	8799011	8798909	204
47	Chr3	9359756	9361102	9360429	1346
47	Chr3	10021457	10022330	10021893	873
47	Chr3	19558913	19559589	19559251	676
47	Chr5	16381904	16382219	16382062	315
48	Chr1	7057016	7058461	7057738	1445
48	Chr1	28608065	28608885	28608475	820
48	Chr2	16763799	16764003	16763901	204
48	Chr3	17387754	17388194	17387974	440
48	Chr5	16963088	16963138	16963113	50
48	Chr5	20369216	20369377	20369296	161
53	Chr1	847535	850465	849000	2930
53	Chr1	8926322	8926361	8926342	39
53	Chr4	6255594	6255725	6255660	131
53	Chr5	20546893	20547294	20547093	401
54	Chr1	26683300	26683729	26683514	429
54	Chr2	12417912	12418879	12418396	967
54	Chr3	18878765	18879513	18879139	748
54	Chr4	8635698	8636135	8635916	437
54	Chr4	15629961	15630853	15630407	892
54	Chr5	733600	734018	733809	418
54	Chr5	15323999	15324162	15324081	163
54	Chr5	15464391	15464962	15464677	571
54	Chr5	22918118	22918398	22918258	280
55	Chr2	6238324	6239009	6238666	685
55	Chr2	8080349	8080923	8080636	574
55	Chr2	11112939	11114879	11113909	1940
55	Chr3	1065487	1065668	1065577	181
55	Chr4	94254	94272	94263	18
55	Chr4	737506	738187	737846	681
55	Chr4	17525425	17526405	17525915	980
55	Chr5	6348956	6348992	6348974	36
56	Chr2	476278	476472	476375	194
56	Chr2	10067244	10067958	10067601	714
56	Chr3	9311270	9311869	9311570	599
56	Chr4	7249752	7249799	7249776	47
56	Chr4	16470658	16470957	16470808	299
56	Chr5	15866340	15866460	15866400	120
56	Chr5	26099942	26100907	26100424	965

## Sheet: 4 F2
Dataset S2. Information of crossover sites in 46 and 4 F2 individuals.
Crossover sites detected by TIGER and manual inspection are listed. Sites identified manually but not detected by TIGER are highlighted in red.
lib	chr	start	end	crossover site	width
12	Chr1	7495655	7495657	7495656	2
12	Chr2	11967217	11968803	11968010	1586
12	Chr3	9493582	9493752	9493667	170
12	Chr4	851262	852842	852052	1580
12	Chr4	15938582	15941184	15939883	2602
12	Chr5	196146	197111	393257	965
12	Chr5	5437006	5437808	5437407	802
12	Chr5	9469794	9470495	9470144	701
12	Chr5	26763997	26764042	26764019	45
14	Chr1	4921643	4921688	4921665	45
14	Chr1	24253371	24253610	24253491	239
14	Chr2	6211598	6212391	6211994	793
14	Chr3	10336470	10336923	10336696	453
14	Chr4	147422	148872	148147	1450
14	Chr4	17818243	17818852	17818547	609
14	Chr5	7686555	7686815	7686685	260
16	Chr1	10355353	10355364	10355359	11
16	Chr1	20160366	20160641	20160504	275
16	Chr2	9483414	9483749	9483582	335
16	Chr2	13871985	13872371	13872178	386
16	Chr3	8042616	8042694	8042655	78
16	Chr4	7054892	7055638	7055265	746
16	Chr5	9261195	9268197	9264696	7002
16	Chr5	14533319	14534026	14533673	707
16	Chr5	21957838	21958471	21958154	633
16	Chr5	21998392	21998631	21998512	239
32	Chr1	3059730	3060954	3060342	1224
32	Chr1	17351406	17351693	17351550	287
32	Chr3	9315521	9316394	9315957	873
32	Chr3	15987619	15988017	15987818	398
32	Chr4	9932214	9932287	9932250	73
32	Chr4	11350989	11351704	11351347	715
32	Chr5	18902228	18902337	18902282	109
