# Supplementary material for: COmapper: high‐resolution mapping of meiotic crossovers by long‐read sequencing in Arabidopsis
Source: New Phytol. 2025 Jun 19;247(4):1942–57. doi: 10.1111/nph.70304 (PMC12267935; doi:10.1111/nph.70304)
Supplement: Supplementary file 2 — Dataset S4 Fisher's exact test for Fig. S9c. [file NPH-247-1942-s001.xlsx]

## Sheet: fn_random_dist_fisher_test
Dataset S4. Fisher's exact test for Fig. S9c
A total of 342 crossovers detected by GBS from 46 F2 individuals were classified as either T (True) or FN (False negative), depending on whether they were also detected by COmapper.
The crossovers were then grouped into sets of 10, and Fisher's exact test was performed for each group to determine whether the FN rate within the group was significantly higher compared to the FN rate in the rest of the chromosome.
chr	start	end	crossover site	8-SNP length	Detected by COmapper?		Groups of 10 adjacent crossovers
							Group	T in Group	FN in Group	T in chr	FN in chr	P-value
Chr1	168700	169429	169064	6939	T		Chr1_1	8	2	79	10	0.31194
Chr1	643447	644148	643797	3992	T					79	10
Chr1	847535	850465	849000	190110	FN					79	10
Chr1	1482743	1483156	1482949	7907	T					79	10
Chr1	2562326	2562384	2562355	2890	T					79	10
Chr1	2936381	2941598	2938989	19452	FN					79	10
Chr1	2988686	2988827	2988756	2708	T					79	10
Chr1	3309603	3309689	3309646	1040	T					79	10
Chr1	4429706	4430281	4429994	3094	T					79	10
Chr1	4867069	4867868	4867469	11145	T					79	10
Chr1	5954869	5956670	5955769	10557	T		Chr1_2	9	1	79	10	1
Chr1	6243927	6244230	6244079	1992	T		Chr1_2	9		79	10	1
Chr1	6882391	6882614	6882503	3318	T		Chr1_2	9		79	10	1
Chr1	6898729	6899862	6899295	8753	T		Chr1_2	9		79	10	1
Chr1	7057016	7058461	7057738	6713	T		Chr1_2	9		79	10	1
Chr1	7475523	7475544	7475533	2527	T		Chr1_2	9		79	10	1
Chr1	8076201	8078601	8077401	5220	T		Chr1_2	9		79	10	1
Chr1	8241468	8242181	8241824	1532	T		Chr1_2	9		79	10	1
Chr1	8393447	8393795	8393621	2853	T		Chr1_2	9		79	10	1
Chr1	8448407	8448613	8448510	20115	FN		Chr1_2	9		79	10	1
Chr1	8453291	8453387	8453339	27807	T		Chr1_3	10	0	79	10	0.595259
Chr1	8915604	8915789	8915696	2976	T		Chr1_3	10		79	10	0.595259
Chr1	8926322	8926361	8926342	1100	T		Chr1_3	10		79	10	0.595259
Chr1	9085990	9087044	9086517	17153	T		Chr1_3	10		79	10	0.595259
Chr1	9335274	9335487	9335380	2764	T		Chr1_3	10		79	10	0.595259
Chr1	9937343	9937353	9937348	3318	T		Chr1_3	10		79	10	0.595259
Chr1	9992978	9993436	9993207	2547	T		Chr1_3	10		79	10	0.595259
Chr1	10000355	10000685	10000520	3261	T		Chr1_3	10		79	10	0.595259
Chr1	10622297	10623030	10622663	5281	T		Chr1_3	10		79	10	0.595259
Chr1	10678526	10680313	10679420	3945	T		Chr1_3	10		79	10	0.595259
Chr1	11108721	11108858	11108789	3548	T		Chr1_4	8	2	79	10	0.31194
Chr1	11475604	11475673	11475638	2554	T		Chr1_4	8		79	10	0.31194
Chr1	12249562	12250008	12249785	2984	T		Chr1_4	8		79	10	0.31194
Chr1	12625829	12626439	12626134	18681	FN		Chr1_4	8		79	10	0.31194
Chr1	12734889	12734970	12734929	11445	T		Chr1_4	8		79	10	0.31194
Chr1	13455111	13455375	13455243	8162	T		Chr1_4	8		79	10	0.31194
Chr1	13655453	13655620	13655537	14595	T		Chr1_4	8		79	10	0.31194
Chr1	16127302	16127975	16127638	4490	T		Chr1_4	8		79	10	0.31194
Chr1	16130237	16130399	16130318	2929	T		Chr1_4	8		79	10	0.31194
Chr1	16641540	16641851	16641696	17562	FN		Chr1_4	8		79	10	0.31194
Chr1	16643196	16643504	16643350	3426	T		Chr1_5	9	1	79	10	1
Chr1	16644400	16644602	16644501	3066	T		Chr1_5	9		79	10	1
Chr1	16738270	16738479	16738374	28272	FN		Chr1_5	9		79	10	1
Chr1	16774692	16774867	16774780	1303	T		Chr1_5	9		79	10	1
Chr1	16872504	16872901	16872702	2947	T		Chr1_5	9		79	10	1
Chr1	17033272	17033350	17033311	1187	T		Chr1_5	9		79	10	1
Chr1	17236664	17236674	17236669	7832	T		Chr1_5	9		79	10	1
Chr1	17287216	17287683	17287450	3354	T		Chr1_5	9		79	10	1
Chr1	17861358	17861400	17861379	1002	T		Chr1_5	9		79	10	1
Chr1	17894339	17895180	17894759	24371	T		Chr1_5	9		79	10	1
Chr1	18078561	18078688	18078625	4219	T		Chr1_6	8	2	79	10	0.31194
Chr1	18097856	18098413	18098134	3637	T		Chr1_6	8		79	10	0.31194
Chr1	19106256	19106542	19106399	4164	T		Chr1_6	8		79	10	0.31194
Chr1	19547255	19547363	19547309	7582	FN		Chr1_6	8		79	10	0.31194
Chr1	19630741	19637014	19633877	19818	FN		Chr1_6	8		79	10	0.31194
Chr1	20013384	20013414	20013399	2206	T		Chr1_6	8		79	10	0.31194
Chr1	20785180	20785619	20785400	3791	T		Chr1_6	8		79	10	0.31194
Chr1	21105906	21106061	21105984	1331	T		Chr1_6	8		79	10	0.31194
Chr1	21718490	21718694	21718592	1822	T		Chr1_6	8		79	10	0.31194
Chr1	21887800	21888326	21888063	4118	T		Chr1_6	8		79	10	0.31194
Chr1	22522381	22522659	22522520	1773	T		Chr1_7	9	1	79	10	1
Chr1	23899174	23899832	23899503	2293	T		Chr1_7	9		79	10	1
Chr1	23899174	23899832	23899503	2293	T		Chr1_7	9		79	10	1
Chr1	24029003	24029543	24029273	1701	T		Chr1_7	9		79	10	1
Chr1	24361690	24361763	24361726	2444	FN		Chr1_7	9		79	10	1
Chr1	24477151	24478100	24477625	5728	T		Chr1_7	9		79	10	1
Chr1	24663884	24664162	24664023	1226	T		Chr1_7	9		79	10	1
Chr1	25724742	25726065	25725404	3781	T		Chr1_7	9		79	10	1
Chr1	25732716	25733312	25733014	2471	T		Chr1_7	9		79	10	1
Chr1	25828776	25829695	25829236	2583	T		Chr1_7	9		79	10	1
Chr1	26014969	26015258	26015113	10002	T		Chr1_8	10	0	79	10	0.595259
Chr1	26032502	26032582	26032542	3728	T		Chr1_8	10		79	10	0.595259
Chr1	26098981	26099068	26099025	2086	T		Chr1_8	10		79	10	0.595259
Chr1	26120619	26120642	26120631	3700	T		Chr1_8	10		79	10	0.595259
Chr1	26362386	26364885	26363636	5046	T		Chr1_8	10		79	10	0.595259
Chr1	26374262	26376336	26375299	3884	T		Chr1_8	10		79	10	0.595259
Chr1	26683300	26683729	26683514	4842	T		Chr1_8	10		79	10	0.595259
Chr1	26738586	26740398	26739492	6763	T		Chr1_8	10		79	10	0.595259
Chr1	27120039	27120883	27120461	2210	T		Chr1_8	10		79	10	0.595259
Chr1	27699755	27700198	27699977	3201	T		Chr1_8	10		79	10	0.595259
Chr1	28251270	28251332	28251301	5154	T		Chr1_9	8	1	79	10	1
Chr1	28403170	28405960	28404565	4697	T		Chr1_9	8		79	10	1
Chr1	28608065	28608885	28608475	2089	T		Chr1_9	8		79	10	1
Chr1	29216302	29216548	29216425	2357	FN		Chr1_9	8		79	10	1
Chr1	29267276	29270178	29268727	5702	T		Chr1_9	8		79	10	1
Chr1	29310351	29311486	29310919	3764	T		Chr1_9	8		79	10	1
Chr1	29361081	29361090	29361085	665	T		Chr1_9	8		79	10	1
Chr1	29549297	29549950	29549623	9039	T		Chr1_9	8		79	10	1
Chr1	30159286	30159582	30159434	3579	T		Chr1_9	8		79	10	1
Chr2	174365	174877	174621	2725	T		Chr2_1	9	1	54	7	1
Chr2	178553	179164	178859	3948	T		Chr2_1	9		54	7	1
Chr2	336464	336996	336730	4349	FN		Chr2_1	9		54	7	1
Chr2	391724	393300	392512	3565	T		Chr2_1	9		54	7	1
Chr2	476278	476472	476375	2423	T		Chr2_1	9		54	7	1
Chr2	609692	609933	609812	2345	T		Chr2_1	9		54	7	1
Chr2	787130	787412	787271	1760	T		Chr2_1	9		54	7	1
Chr2	876668	876669	876668	781	T		Chr2_1	9		54	7	1
Chr2	1491084	1491614	1491349	11671	T		Chr2_1	9		54	7	1
Chr2	1926865	1927123	1926994	10101	T		Chr2_1	9		54	7	1
Chr2	2314044	2316588	2315316	4331	T		Chr2_2	8	2	54	7	0.321821
Chr2	2316442	2316588	2316515	4331	T		Chr2_2	8		54	7	0.321821
Chr2	2325148	2325502	2325325	1372	T		Chr2_2	8		54	7	0.321821
Chr2	2468216	2468473	2468344	26700	FN		Chr2_2	8		54	7	0.321821
Chr2	5540226	5542392	5541309	4595	T		Chr2_2	8		54	7	0.321821
Chr2	5674190	5675141	5674666	7609	T		Chr2_2	8		54	7	0.321821
Chr2	5920713	5920848	5920781	4649	T		Chr2_2	8		54	7	0.321821
Chr2	6025477	6026556	6026017	7258	T		Chr2_2	8		54	7	0.321821
Chr2	6025477	6026556	6026017	7258	T		Chr2_2	8		54	7	0.321821
Chr2	6238324	6239009	6238666	6851	FN		Chr2_2	8		54	7	0.321821
Chr2	6240234	6241569	6240902	7019	T		Chr2_3	10	0	54	7	0.587195
Chr2	6323798	6323832	6323815	8188	T		Chr2_3	10		54	7	0.587195
Chr2	6670379	6677503	6673941	18267	T		Chr2_3	10		54	7	0.587195
Chr2	6795275	6795431	6795353	12697	T		Chr2_3	10		54	7	0.587195
Chr2	6796983	6801370	6799177	9780	T		Chr2_3	10		54	7	0.587195
Chr2	7065915	7065969	7065942	15082	T		Chr2_3	10		54	7	0.587195
Chr2	7252882	7253017	7252950	3135	T		Chr2_3	10		54	7	0.587195
Chr2	7596112	7596574	7596343	906	T		Chr2_3	10		54	7	0.587195
Chr2	7712869	7713178	7713023	1633	T		Chr2_3	10		54	7	0.587195
Chr2	8080349	8080923	8080636	2262	T		Chr2_3	10		54	7	0.587195
Chr2	8798807	8799011	8798909	2748	FN		Chr2_4	9	1	54	7	1
Chr2	9213014	9213332	9213173	4610	T		Chr2_4	9		54	7	1
Chr2	9360933	9361825	9361379	3808	T		Chr2_4	9		54	7	1
Chr2	9694295	9695085	9694690	3824	T		Chr2_4	9		54	7	1
Chr2	9983182	9983554	9983368	5083	T		Chr2_4	9		54	7	1
Chr2	10067244	10067958	10067601	3838	T		Chr2_4	9		54	7	1
Chr2	10562512	10563104	10562808	3632	T		Chr2_4	9		54	7	1
Chr2	10809163	10809444	10809303	1831	T		Chr2_4	9		54	7	1
Chr2	11112939	11114879	11113909	7846	T		Chr2_4	9		54	7	1
Chr2	11646139	11646477	11646308	2232	T		Chr2_4	9		54	7	1
Chr2	11707241	11707322	11707281	1689	T		Chr2_5	7	3	54	7	0.0795226
Chr2	12373283	12374134	12373709	2643	T		Chr2_5			54	7	0.0795226
Chr2	12417912	12418879	12418396	9895	FN		Chr2_5			54	7	0.0795226
Chr2	12939324	12940265	12939794	4802	T		Chr2_5			54	7	0.0795226
Chr2	14782215	14784431	14783323	13802	FN		Chr2_5			54	7	0.0795226
Chr2	15508015	15508139	15508077	4563	T		Chr2_5			54	7	0.0795226
Chr2	16294758	16295131	16294944	3631	T		Chr2_5			54	7	0.0795226
Chr2	16375412	16376040	16375726	2811	T		Chr2_5			54	7	0.0795226
Chr2	16763799	16764003	16763901	11191	T		Chr2_5			54	7	0.0795226
Chr2	17251322	17251808	17251565	106337	FN		Chr2_5			54	7	0.0795226
Chr2	17667173	17667701	17667437	6180	T		Chr2_6	10	0	54	7	0.587195
Chr2	17739727	17739996	17739861	2190	T		Chr2_6			54	7	0.587195
Chr2	18389730	18390320	18390025	3469	T		Chr2_6			54	7	0.587195
Chr2	18673923	18674459	18674191	3632	T		Chr2_6			54	7	0.587195
Chr2	18796867	18797476	18797171	3229	T		Chr2_6			54	7	0.587195
Chr2	18806519	18806676	18806597	3625	T		Chr2_6			54	7	0.587195
Chr2	18840799	18840992	18840895	830	T		Chr2_6			54	7	0.587195
Chr2	18963855	18964731	18964293	4884	T		Chr2_6			54	7	0.587195
Chr2	19020654	19020676	19020665	29044	T		Chr2_6			54	7	0.587195
Chr2	19287810	19287833	19287822	9653	T		Chr2_6			54	7	0.587195
Chr2	19334748	19335348	19335048	14191	T		Chr2_7	1	0	54	7	1
Chr3	187440	188032	187736	7981	T		Chr3_1	9	1	51	7	1
Chr3	874987	875044	875015	4182	T		Chr3_1			51	7	1
Chr3	1008302	1008462	1008382	5219	T		Chr3_1			51	7	1
Chr3	1065487	1065668	1065577	2550	T		Chr3_1			51	7	1
Chr3	1725952	1727008	1726480	2988	T		Chr3_1			51	7	1
Chr3	2442206	2444719	2443462	8523	T		Chr3_1			51	7	1
Chr3	2888386	2889198	2888792	3866	T		Chr3_1			51	7	1
Chr3	3128159	3128225	3128192	5383	T		Chr3_1			51	7	1
Chr3	3219262	3219624	3219443	7097	T		Chr3_1			51	7	1
Chr3	3879684	3882500	3881092	8716	FN		Chr3_1			51	7	1
Chr3	4343925	4344146	4344035	3726	T		Chr3_2	8	2	51	7	0.591867
Chr3	4373576	4374173	4373874	6531	T		Chr3_2			51	7	0.591867
Chr3	4425773	4426368	4426071	7769	T		Chr3_2			51	7	0.591867
Chr3	4559361	4562686	4561023	13048	T		Chr3_2			51	7	0.591867
Chr3	4842238	4846528	4844383	17834	FN		Chr3_2			51	7	0.591867
Chr3	4883280	4887195	4885237	9804	T		Chr3_2			51	7	0.591867
Chr3	5255958	5256873	5256416	7744	FN		Chr3_2			51	7	0.591867
Chr3	5555997	5556858	5556427	9964	T		Chr3_2			51	7	0.591867
Chr3	8959780	8959830	8959805	2047	T		Chr3_2			51	7	0.591867
Chr3	9169096	9171124	9170110	5083	T		Chr3_2			51	7	0.591867
Chr3	9311270	9311869	9311570	5414	T		Chr3_3	10	0	51	7	0.335597
Chr3	9338252	9338385	9338318	1724	T		Chr3_3			51	7	0.335597
Chr3	9359756	9361102	9360429	3792	T		Chr3_3			51	7	0.335597
Chr3	9401390	9401770	9401580	2286	T		Chr3_3			51	7	0.335597
Chr3	9489007	9489361	9489184	4620	T		Chr3_3			51	7	0.335597
Chr3	10021457	10022330	10021893	15195	T		Chr3_3			51	7	0.335597
Chr3	10452444	10452594	10452519	3817	T		Chr3_3			51	7	0.335597
Chr3	10868660	10868933	10868796	3703	T		Chr3_3			51	7	0.335597
Chr3	10949637	10949969	10949803	1496	T		Chr3_3			51	7	0.335597
Chr3	11105372	11105559	11105466	1359	T		Chr3_3			51	7	0.335597
Chr3	11147971	11148048	11148009	2394	FN		Chr3_4	7	3	51	7	0.0907169
Chr3	11242257	11242625	11242441	2233	FN		Chr3_4			51	7	0.0907169
Chr3	11270158	11270326	11270242	1964	T		Chr3_4			51	7	0.0907169
Chr3	15357926	15358499	15358212	2367	T		Chr3_4			51	7	0.0907169
Chr3	15661514	15666191	15663852	10142	T		Chr3_4			51	7	0.0907169
Chr3	15865232	15865649	15865440	3360	T		Chr3_4			51	7	0.0907169
Chr3	15971789	15972341	15972065	3275	T		Chr3_4			51	7	0.0907169
Chr3	15984126	15984535	15984330	13141	T		Chr3_4			51	7	0.0907169
Chr3	16001711	16001746	16001729	6297	T		Chr3_4			51	7	0.0907169
Chr3	16253243	16253247	16253245	29388	FN		Chr3_4			51	7	0.0907169
Chr3	16446996	16447181	16447088	1104	T		Chr3_5	9	1	51	7	1
Chr3	16493876	16494837	16494356	6384	T		Chr3_5			51	7	1
Chr3	16560670	16560925	16560798	3803	T		Chr3_5			51	7	1
Chr3	16964614	16964946	16964780	1991	T		Chr3_5			51	7	1
Chr3	17387754	17388194	17387974	4068	T		Chr3_5			51	7	1
Chr3	17702613	17703260	17702937	4413	T		Chr3_5			51	7	1
Chr3	18313860	18314052	18313956	4088	T		Chr3_5			51	7	1
Chr3	18343977	18344539	18344258	3802	T		Chr3_5			51	7	1
Chr3	18878765	18879513	18879139	6288	FN		Chr3_5			51	7	1
Chr3	19558913	19559589	19559251	3328	T		Chr3_5			51	7	1
Chr3	19596758	19596797	19596778	5040	T		Chr3_6	8	0	51	7	0.577198
Chr3	19933605	19934984	19934295	8501	T		Chr3_6			51	7	0.577198
Chr3	20009097	20009855	20009476	7425	T		Chr3_6			51	7	0.577198
Chr3	20898196	20898323	20898260	8135	T		Chr3_6			51	7	0.577198
Chr3	21298252	21300447	21299350	10796	T		Chr3_6			51	7	0.577198
Chr3	22392098	22392102	22392100	4194	T		Chr3_6			51	7	0.577198
Chr3	22761822	22762418	22762120	17405	T		Chr3_6			51	7	0.577198
Chr3	22924693	22927051	22925872	5428	T		Chr3_6			51	7	0.577198
Chr4	94254	94272	94263	4239	T		Chr4_1	10	0	56	8	0.337298
Chr4	100591	106093	103342	9190	T		Chr4_1			56	8	0.337298
Chr4	133527	134356	133941	6553	T		Chr4_1			56	8	0.337298
Chr4	153434	153441	153438	1476	T		Chr4_1			56	8	0.337298
Chr4	173240	173290	173265	1831	T		Chr4_1			56	8	0.337298
Chr4	393016	394640	393828	5536	T		Chr4_1			56	8	0.337298
Chr4	410424	410548	410486	5718	T		Chr4_1			56	8	0.337298
Chr4	527930	528200	528065	2767	T		Chr4_1			56	8	0.337298
Chr4	662353	663179	662766	5606	T		Chr4_1			56	8	0.337298
Chr4	713622	713666	713644	18893	T		Chr4_1			56	8	0.337298
Chr4	737506	738187	737846	4276	T		Chr4_2	9	1	56	8	1
Chr4	785671	788468	787069	6422	T		Chr4_2			56	8	1
Chr4	1304369	1304461	1304415	5753	T		Chr4_2			56	8	1
Chr4	1539210	1539388	1539299	22391	T		Chr4_2			56	8	1
Chr4	4802374	4802763	4802568	4548	T		Chr4_2			56	8	1
Chr4	4803015	4805134	4804075	4164	FN		Chr4_2			56	8	1
Chr4	5235645	5235725	5235685	2071	T		Chr4_2			56	8	1
Chr4	5362948	5363080	5363014	21900	T		Chr4_2			56	8	1
Chr4	5375941	5376984	5376463	4699	T		Chr4_2			56	8	1
Chr4	5707492	5708678	5708085	10244	T		Chr4_2			56	8	1
Chr4	5740779	5741151	5740965	4143	T		Chr4_3	9	1	56	8	1
Chr4	5811785	5814235	5813010	8618	FN		Chr4_3			56	8	1
Chr4	5835200	5835480	5835340	6418	T		Chr4_3			56	8	1
Chr4	6191743	6192115	6191929	2026	T		Chr4_3			56	8	1
Chr4	6255594	6255725	6255660	2564	T		Chr4_3			56	8	1
Chr4	6363826	6364538	6364182	3140	T		Chr4_3			56	8	1
Chr4	6854205	6855150	6854677	6067	T		Chr4_3			56	8	1
Chr4	7249752	7249799	7249776	1457	T		Chr4_3			56	8	1
Chr4	7268653	7269288	7268971	6772	T		Chr4_3			56	8	1
Chr4	7321356	7321577	7321466	4354	T		Chr4_3			56	8	1
Chr4	7354712	7358617	7356664	11558	T		Chr4_4	8	2	56	8	0.599878
Chr4	7654077	7654148	7654113	1256	T		Chr4_4			56	8	0.599878
Chr4	7781057	7782731	7781894	2460	T		Chr4_4			56	8	0.599878
Chr4	7854243	7855141	7854692	3971	T		Chr4_4			56	8	0.599878
Chr4	7878945	7879421	7879183	1751	T		Chr4_4			56	8	0.599878
Chr4	8635698	8636135	8635916	6994	FN		Chr4_4			56	8	0.599878
Chr4	8698125	8699807	8698966	10238	FN		Chr4_4			56	8	0.599878
Chr4	8712102	8713486	8712794	8574	T		Chr4_4			56	8	0.599878
Chr4	8824393	8824454	8824423	2020	T		Chr4_4			56	8	0.599878
Chr4	8855718	8855833	8855776	3136	T		Chr4_4			56	8	0.599878
Chr4	9448398	9448645	9448522	2619	T		Chr4_5	9	1	56	8	1
Chr4	9789097	9790704	9789900	4137	T		Chr4_5			56	8	1
Chr4	9890628	9890875	9890752	5405	T		Chr4_5			56	8	1
Chr4	10136568	10136941	10136754	3741	FN		Chr4_5			56	8	1
Chr4	10161110	10162487	10161798	4464	T		Chr4_5			56	8	1
Chr4	10264267	10264666	10264467	1877	T		Chr4_5			56	8	1
Chr4	10268664	10268960	10268812	2553	T		Chr4_5			56	8	1
Chr4	10400677	10400882	10400779	9123	T		Chr4_5			56	8	1
Chr4	10705665	10705681	10705673	3198	T		Chr4_5			56	8	1
Chr4	11222601	11223473	11223037	6333	T		Chr4_5			56	8	1
Chr4	11662986	11663824	11663405	3166	T		Chr4_6	9	1	56	8	1
Chr4	12069182	12069430	12069306	4743	T		Chr4_6			56	8	1
Chr4	12135345	12135610	12135477	2392	T		Chr4_6			56	8	1
Chr4	14409932	14410654	14410293	5073	T		Chr4_6			56	8	1
Chr4	15379232	15379685	15379458	4722	T		Chr4_6			56	8	1
Chr4	15629961	15630853	15630407	5980	FN		Chr4_6			56	8	1
Chr4	15723888	15724642	15724265	11607	T		Chr4_6			56	8	1
Chr4	16470658	16470957	16470808	11403	T		Chr4_6			56	8	1
Chr4	17441540	17441541	17441540	3004	T		Chr4_6			56	8	1
Chr4	17525425	17526405	17525915	3717	T		Chr4_6			56	8	1
Chr4	17719531	17721024	17720277	15037	FN		Chr4_7	2	2	56	8	0.0729112
Chr4	17759995	17760698	17760347	9212	T		Chr4_7			56	8	0.0729112
Chr4	17807029	17807234	17807131	12248	T		Chr4_7			56	8	0.0729112
Chr4	18144152	18144687	18144420	4629	FN		Chr4_7			56	8	0.0729112
Chr5	574984	575271	575128	3861	T		Chr5_1	9	1	59	13	0.677436
Chr5	733600	734018	733809	2826	T		Chr5_1			59	13	0.677436
Chr5	777838	777853	777846	700	FN		Chr5_1			59	13	0.677436
Chr5	783375	784221	783798	2745	T		Chr5_1			59	13	0.677436
Chr5	842342	842553	842448	1085	T		Chr5_1			59	13	0.677436
Chr5	910152	910331	910242	2030	T		Chr5_1			59	13	0.677436
Chr5	1013185	1014390	1013787	3141	T		Chr5_1			59	13	0.677436
Chr5	1493590	1493747	1493668	4322	T		Chr5_1			59	13	0.677436
Chr5	1507420	1507704	1507562	5984	T		Chr5_1			59	13	0.677436
Chr5	2046347	2046486	2046417	2629	T		Chr5_1			59	13	0.677436
Chr5	4823674	4825418	4824546	7809	T		Chr5_2	8	2	59	13	1
Chr5	5265208	5265733	5265470	5212	T		Chr5_2			59	13	1
Chr5	6038379	6039393	6038886	2911	FN		Chr5_2			59	13	1
Chr5	6039700	6039814	6039757	3497	T		Chr5_2			59	13	1
Chr5	6348956	6348992	6348974	7600	T		Chr5_2			59	13	1
Chr5	6481740	6482344	6482042	6557	T		Chr5_2			59	13	1
Chr5	6875466	6876446	6875956	2608	T		Chr5_2			59	13	1
Chr5	6978777	6980058	6979417	3651	T		Chr5_2			59	13	1
Chr5	7420714	7422658	7421686	25338	FN		Chr5_2			59	13	1
Chr5	7450034	7450100	7450067	2673	T		Chr5_2			59	13	1
Chr5	7979031	7979855	7979443	3144	T		Chr5_3	8	2	59	13	1
Chr5	8058441	8059028	8058735	6654	T		Chr5_3			59	13	1
Chr5	9006605	9007466	9007035	3959	T		Chr5_3			59	13	1
Chr5	9407748	9407974	9407861	2686	T		Chr5_3			59	13	1
Chr5	9497596	9497845	9497720	19037	FN		Chr5_3			59	13	1
Chr5	9936359	9936441	9936400	2979	T		Chr5_3			59	13	1
Chr5	9961011	9961398	9961205	7878	T		Chr5_3			59	13	1
Chr5	10150212	10150627	10150420	3090	T		Chr5_3			59	13	1
Chr5	13560485	13560516	13560501	537	T		Chr5_3			59	13	1
Chr5	13901892	13902845	13902368	7373	FN		Chr5_3			59	13	1
Chr5	14316600	14317150	14316875	212474	FN		Chr5_4	8	2	59	13	1
Chr5	14710992	14711113	14711052	2764	T		Chr5_4			59	13	1
Chr5	14737141	14737700	14737421	5625	FN		Chr5_4			59	13	1
Chr5	14874246	14874712	14874479	2571	T		Chr5_4			59	13	1
Chr5	14959076	14959434	14959255	6486	T		Chr5_4			59	13	1
Chr5	14972542	14973585	14973064	5033	T		Chr5_4			59	13	1
Chr5	14981023	14981371	14981197	8157	T		Chr5_4			59	13	1
Chr5	15323999	15324162	15324081	3612	T		Chr5_4			59	13	1
Chr5	15396521	15397222	15396871	3826	T		Chr5_4			59	13	1
Chr5	15464391	15464962	15464677	1933	T		Chr5_4			59	13	1
Chr5	15866340	15866460	15866400	3108	T		Chr5_5	10	0	59	13	0.190833
Chr5	16381904	16382219	16382062	4180	T		Chr5_5			59	13	0.190833
Chr5	16467404	16467436	16467420	1909	T		Chr5_5			59	13	0.190833
Chr5	16711286	16711817	16711552	1345	T		Chr5_5			59	13	0.190833
Chr5	16811705	16812488	16812097	1421	T		Chr5_5			59	13	0.190833
Chr5	16868704	16872287	16870495	10261	T		Chr5_5			59	13	0.190833
Chr5	16895191	16895264	16895227	5294	T		Chr5_5			59	13	0.190833
Chr5	16943219	16943349	16943284	3611	T		Chr5_5			59	13	0.190833
Chr5	16963088	16963138	16963113	796	T		Chr5_5			59	13	0.190833
Chr5	17394489	17394504	17394497	1116	T		Chr5_5			59	13	0.190833
Chr5	17565986	17566094	17566040	12502	T		Chr5_6	7	3	59	13	0.372792
Chr5	17656754	17666848	17661801	17164	FN		Chr5_6			59	13	0.372792
Chr5	18025152	18026775	18025964	10053	T		Chr5_6			59	13	0.372792
Chr5	18520256	18524719	18522488	32044	FN		Chr5_6			59	13	0.372792
Chr5	18608653	18609079	18608866	2339	T		Chr5_6			59	13	0.372792
Chr5	18780344	18780883	18780614	3890	T		Chr5_6			59	13	0.372792
Chr5	19395408	19396114	19395761	6045	T		Chr5_6			59	13	0.372792
Chr5	20127631	20149352	20138491	112606	FN		Chr5_6			59	13	0.372792
Chr5	20369216	20369377	20369296	2634	T		Chr5_6			59	13	0.372792
Chr5	20532895	20533232	20533063	3834	T		Chr5_6			59	13	0.372792
Chr5	20546893	20547294	20547093	2397	T		Chr5_7	8	2	59	13	1
Chr5	20900354	20901174	20900764	6394	T		Chr5_7			59	13	1
Chr5	22918118	22918398	22918258	4032	T		Chr5_7			59	13	1
Chr5	23066173	23066951	23066562	3720	T		Chr5_7			59	13	1
Chr5	24118268	24120279	24119274	16514	FN		Chr5_7			59	13	1
Chr5	24752277	24753021	24752649	10148	T		Chr5_7			59	13	1
Chr5	25241748	25241785	25241766	972	FN		Chr5_7			59	13	1
Chr5	25975808	25976643	25976226	4232	T		Chr5_7			59	13	1
Chr5	25982295	25982357	25982326	3400	T		Chr5_7			59	13	1
Chr5	26099942	26100907	26100424	2698	T		Chr5_7			59	13	1
Chr5	26138113	26138126	26138119	2867	T		Chr5_8	1	1	59	13	0.330595
Chr5	26336155	26336923	26336539	8003	FN		Chr5_8			59	13	0.330595
